# Supplementary material for: A serial founder effect model of phonemic diversity based on phonemic loss in low-density populations
Source: PLoS One. 2018 Jun 1;13(6):e0198346. doi: 10.1371/journal.pone.0198346 (PMC5983421; doi:10.1371/journal.pone.0198346)
Supplement: S1 Database — (XLSX) [file pone.0198346.s002.xlsx]

## Sheet: Database S1
Pérez-Losada J, Fort J. A serial founder effect model of phonemic diversity based on phonemic loss in low-density populations.
Language	WALS		UPSID segments	Distance	m	k	a	i	j	p	u	w	b	h	g	N	?	n	s	f	E	tS	S	t	l	O	o"	"e	nj	"n	"t	o	e	l"	"s	d	dZ	tD	kh	v	ph	r	r[	"d	dD	nD	x	I	a~
	code	Family	(phonemes)	fom best fit origin(km)	335	320	313	312	297	296	292	261	240	226	216	193	168	164	163	150	150	148	147	145	140	138	137	132	117	117	113	109	105	103	103	102	96	89	87	83	83	80	78	74	71	70	68	67	62
!Xoo	xoo	Khoisan	141	2838.76	1	1	1	1	1	1	1	1	1	0	1	1	0	1	1	0	0	1	1	1	0	0	1	1	0	0	0	0	0	0	0	1	0	0	1	0	1	0	1	0	0	0	1	0	1
Archi	arc	Nakh-Daghestanian	91	6097.65	1	0	1	1	1	0	1	1	1	1	1	0	1	0	0	0	0	0	1	0	0	0	1	1	0	1	0	0	0	1	1	0	0	0	1	0	1	0	0	1	0	0	0	0	0
Parauk	puk	Austro-Asiatic	77	10901.6	1	1	1	1	0	1	1	0	1	0	1	1	0	0	0	1	1	1	1	0	0	1	0	0	0	1	1	1	1	1	0	0	1	0	1	1	1	0	0	1	0	0	0	0	0
Irish	ird	Indo-European	69	8498.08	0	0	1	0	1	0	0	1	0	1	1	1	0	0	1	0	0	1	1	0	0	0	1	1	0	0	0	0	0	0	0	1	1	0	1	0	0	0	0	0	1	1	1	1	1
Lak	lak	Nakh-Daghestanian	69	6131.37	1	0	1	1	1	0	1	1	1	1	1	0	1	0	0	0	0	0	1	0	0	0	0	0	0	1	0	0	0	1	1	0	0	0	1	0	1	0	0	1	0	0	1	0	0
Rutul	rut	Nakh-Daghestanian	64	6103.33	1	0	1	1	1	0	1	0	1	1	1	0	1	0	0	0	0	0	1	0	0	0	0	1	0	1	0	0	0	1	1	0	1	0	1	0	1	0	0	1	0	0	1	0	0
Hadza	had	Hadza	62	2863.1	1	1	1	1	1	1	1	1	1	1	1	1	1	0	1	1	0	1	1	0	1	0	1	1	1	0	0	0	0	0	0	0	1	1	1	0	1	0	0	0	1	1	0	0	0
Hindi	hin	Indo-European	61	8691.81	1	1	0	0	1	1	0	0	1	0	1	0	1	0	0	1	1	1	1	0	0	1	0	0	0	0	0	0	0	1	1	0	1	1	1	0	1	0	0	0	1	1	0	1	0
Mazahua	maz	Oto-Manguean	60	20477.8	1	1	1	1	1	1	1	1	0	1	1	0	1	0	0	0	1	1	1	0	0	1	0	0	1	1	1	1	1	1	1	0	0	0	1	0	1	0	0	0	0	0	0	0	1
Dahalo	dah	Afro-Asiatic	59	3445.2	1	1	1	1	1	1	1	1	1	1	1	0	1	1	1	1	0	1	1	1	0	0	1	1	0	0	0	0	0	1	0	1	1	1	0	1	0	0	0	0	1	0	0	0	0
Igbo	igb	Niger-Congo	59	840.865	1	1	1	1	1	1	1	1	1	1	1	1	0	0	0	1	1	0	0	0	0	1	0	0	1	1	1	1	1	1	1	0	1	0	1	1	1	0	0	1	0	0	0	0	1
Hmong Njua	hmo	Hmong-Mien	56	11214.8	1	1	1	1	0	1	1	1	0	1	0	1	0	0	0	1	0	1	1	0	1	0	1	1	0	0	0	0	0	0	0	0	0	1	1	1	1	0	0	0	0	1	0	0	0
Kabardian	kab	NorthwestCaucasian	56	6016.82	1	0	0	0	1	0	0	1	1	0	0	0	1	0	0	1	0	0	1	0	0	0	0	0	0	0	0	0	0	0	0	0	0	0	0	1	1	1	0	0	1	1	0	0	0
Sedang	sed	Austro-Asiatic	55	12105.6	1	1	1	1	1	1	1	1	0	1	0	1	1	0	0	0	1	1	1	0	0	1	0	0	1	1	1	1	1	1	1	0	0	0	1	0	1	0	0	0	0	0	0	0	0
Kashmiri	kas	Indo-European	55	8383.79	1	1	0	1	1	1	1	1	1	0	1	0	0	1	1	0	0	0	0	0	1	0	0	0	0	0	0	1	1	0	0	0	0	1	1	0	1	1	0	0	1	0	0	0	1
Lakkia	lkk	Tai-Kadai	55	11860.6	1	1	1	1	1	1	1	1	0	1	0	1	1	0	0	1	1	0	0	0	0	0	0	0	0	1	1	0	1	1	0	0	0	0	1	0	1	0	0	0	0	0	0	0	1
Sandawe	sdw	Khoisan	54	2859.42	1	1	1	1	1	1	1	1	1	1	1	1	1	1	1	1	0	0	0	1	1	0	1	1	0	0	0	0	0	0	0	1	0	0	1	0	1	0	1	0	0	0	1	0	0
Sui	sui	Tai-Kadai	54	11528.4	1	1	1	1	1	1	1	1	1	1	0	1	1	0	0	0	0	1	1	0	0	0	1	1	1	1	1	0	0	1	1	0	0	0	1	0	1	0	0	1	0	0	1	0	0
Iaai	iaa	Austronesian	52	19594.3	1	1	0	1	0	1	1	1	1	1	1	1	0	0	0	1	1	1	1	0	0	1	0	0	1	1	1	1	1	0	1	0	1	0	0	0	0	0	0	1	0	0	1	0	0
Chipewyan	chp	Na-Dene	52	16557	0	1	1	1	1	1	1	0	0	1	0	0	1	0	0	0	0	1	1	0	0	0	0	0	0	1	1	1	1	1	1	0	0	0	0	0	0	0	0	0	0	0	1	0	1
Lai	lu	Tai-Kadai	52	11066.2	1	1	1	1	0	1	1	0	0	1	0	1	1	0	0	1	0	0	0	0	0	0	1	1	1	1	1	0	0	1	1	0	0	0	1	1	1	0	0	0	0	0	1	0	0
Acoma	aco	Keresan	51	18601.2	1	0	0	1	1	0	1	1	1	1	1	0	1	0	0	0	1	0	1	0	0	0	0	0	0	0	0	0	0	0	0	0	1	0	1	0	1	0	0	0	1	1	0	0	0
NyahKur	nkt	Austro-Asiatic	50	11457.6	1	1	1	1	1	1	1	1	1	1	0	1	1	0	0	0	1	0	0	0	0	1	0	0	1	1	1	1	1	1	0	0	0	0	1	0	1	0	0	1	0	0	0	0	0
Haida	hai	Haida	49	15861.5	1	1	1	1	1	1	0	1	0	1	0	1	1	0	0	0	0	1	0	0	0	0	0	0	0	1	1	0	0	1	0	0	0	0	1	0	1	0	0	0	0	0	1	0	0
Avar	ava	Nakh-Daghestanian	49	6111.7	1	0	1	1	1	0	1	1	1	1	1	0	0	0	0	1	0	0	1	0	0	0	1	1	0	1	0	0	0	1	1	0	0	0	1	0	1	0	0	1	0	0	0	0	0
Naxi	nax	Sino-Tibetan	49	10775.5	1	1	0	1	0	1	1	0	1	0	1	0	0	1	0	1	1	0	0	1	1	0	1	0	1	0	0	0	0	0	0	1	0	0	1	1	1	0	0	0	0	0	0	0	0
Tera	ter	Afro-Asiatic	48	1385.42	1	1	1	1	1	1	1	1	1	0	1	1	0	1	1	1	0	0	0	1	1	0	1	1	1	0	0	0	0	0	0	1	0	0	0	1	0	1	0	0	0	0	1	0	0
Tlingit	tli	Na-Dene	48	15262.6	0	1	1	1	1	1	1	1	1	0	1	0	1	0	0	0	0	1	0	0	0	0	1	1	0	1	1	0	0	0	1	0	1	0	0	0	0	0	0	1	0	0	1	0	0
Kwakwala	kwk	Wakashan	48	16250.9	1	0	1	1	1	0	1	1	1	1	0	0	1	1	1	0	1	0	0	0	1	1	0	0	0	0	0	0	0	0	0	1	0	0	0	0	1	0	0	0	0	0	0	0	0
Kurdish	krd	Indo-European	47	5534.58	1	1	0	0	1	1	0	1	1	0	1	1	1	0	0	1	0	1	1	0	0	0	0	0	0	0	0	0	0	1	0	0	1	1	0	1	0	0	0	0	1	1	1	1	0
Navajo	nav	Na-Dene	47	18461.7	1	1	1	0	1	1	0	1	0	1	0	0	1	0	0	0	1	1	1	0	0	1	0	0	0	1	1	0	0	1	1	0	0	0	1	0	0	0	0	0	0	0	1	1	1
Norwegian	nor	Indo-European	46	8027.01	1	0	1	0	1	0	0	0	1	1	1	1	0	0	1	1	0	0	1	0	1	0	0	1	0	0	0	0	0	0	0	0	0	0	1	0	1	0	1	0	1	1	0	1	0
Burmese	brm	Sino-Tibetan	46	10666.4	1	1	1	1	1	1	1	1	1	1	1	1	1	0	0	0	1	1	1	0	0	1	0	0	1	1	1	1	1	1	1	0	1	0	1	0	1	0	0	1	0	0	0	0	0
Yuchi	yuc	Yuchi	46	19457.9	0	1	1	1	1	1	1	1	1	1	1	0	1	0	0	0	0	1	1	0	0	0	0	0	0	1	1	1	1	1	1	0	1	0	1	0	1	0	0	1	0	0	0	0	0
Iraqw	irq	Afro-Asiatic	45	2902.02	1	1	1	0	1	1	0	1	1	1	1	1	1	1	1	1	1	0	1	1	1	1	0	0	0	0	0	0	0	0	0	1	0	0	0	0	0	0	0	0	0	0	1	1	0
Breton	bre	Indo-European	45	8020.35	1	1	0	1	1	1	1	1	1	1	1	1	0	0	1	1	1	0	1	0	1	0	1	1	1	0	0	1	0	0	0	0	0	1	0	1	0	0	0	0	1	1	1	0	0
Eyak	eya	Na-Dene	45	14717.1	1	0	0	1	1	0	1	1	0	1	1	0	1	0	0	0	1	0	1	0	0	0	0	0	0	1	0	0	0	1	1	0	1	0	1	0	0	0	0	1	0	0	1	0	0
Saami	scs	Uralic	45	8133.63	1	1	1	1	1	1	1	0	1	1	1	1	0	0	0	1	0	1	1	0	0	0	1	1	1	1	1	0	0	1	1	0	1	0	0	0	0	0	0	1	0	0	0	0	0
Ik	ik	Nilo-Saharan	44	2795.69	1	1	1	1	1	1	1	1	1	1	1	1	0	0	1	1	1	1	0	0	0	1	0	0	1	0	0	1	1	1	0	0	1	1	0	0	0	1	0	0	1	1	0	1	0
Shuswap	shu	Salishan	44	16477.9	1	1	1	1	1	1	1	1	0	1	0	0	1	0	0	0	1	1	1	0	0	1	0	0	0	1	1	0	0	1	0	0	0	0	0	0	0	0	0	0	0	0	1	0	0
Angas	anc	Afro-Asiatic	43	1194.6	1	1	1	0	1	1	1	1	1	1	1	1	0	1	1	1	1	1	1	1	1	0	0	0	1	0	0	1	1	0	0	1	1	0	0	1	0	1	0	0	0	0	0	1	0
Burushaski	bur	Burushaski	43	8225.2	1	1	1	1	1	1	1	1	1	1	1	1	0	0	0	1	0	1	1	0	0	0	1	1	0	1	1	0	0	1	1	0	1	0	1	0	1	0	0	1	0	0	0	0	0
Telugu	tel	Dravidian	43	9263.46	1	1	0	1	1	1	1	0	1	0	1	0	0	1	1	1	0	0	0	0	1	0	0	0	0	0	0	1	1	0	0	0	0	1	1	0	1	0	1	0	1	0	0	0	0
Bengali	ben	Indo-European	43	9970.79	1	1	1	0	0	1	0	0	1	1	1	1	0	1	0	0	0	1	0	0	1	1	0	1	0	0	0	1	0	0	0	0	1	1	1	0	1	0	1	0	1	0	0	1	1
Gbeya Bossangoa	gbb	Niger-Congo	43	1249.75	1	1	1	1	1	1	1	1	1	1	1	1	1	1	0	1	1	0	0	1	1	1	0	0	0	0	0	1	1	0	0	1	0	0	0	1	0	0	1	0	0	0	0	0	1
Gelao	gla	Tai-Kadai	43	11479.7	1	1	1	1	0	1	1	1	0	1	0	1	0	0	0	1	0	0	0	0	0	0	1	1	1	1	1	0	0	1	1	0	0	0	1	1	1	0	0	0	0	0	1	0	0
Bruu	brw	Austro-Asiatic	42	11699.3	1	1	1	1	1	1	1	1	1	1	0	1	1	0	0	0	1	0	0	0	0	1	0	0	1	1	1	1	1	1	1	0	0	0	1	0	1	0	0	1	0	0	0	0	0
Khmer	khm	Austro-Asiatic	42	11937.3	1	1	0	0	1	1	0	0	0	1	0	1	1	0	0	0	1	0	0	0	0	1	0	0	1	1	1	0	0	0	1	0	0	0	1	0	1	0	0	0	0	0	0	1	0
Bulgarian	bul	Indo-European	42	5760.14	1	1	1	1	1	1	1	0	1	0	1	0	0	1	0	1	1	1	1	0	0	1	0	0	0	0	0	0	0	0	0	0	1	1	0	1	0	1	0	0	1	0	1	0	0
Kiowa	kio	Kiowa-Tanoan	42	18787.5	1	1	0	1	1	1	1	0	1	1	1	0	1	0	1	0	0	0	0	0	0	1	1	1	0	0	0	0	0	0	0	0	0	1	1	0	1	0	0	0	1	1	0	0	0
Yulu	yul	Nilo-Saharan	42	2053.63	1	1	1	1	1	1	1	1	1	1	1	1	1	0	0	1	1	0	0	0	0	1	0	0	1	0	0	1	1	0	0	0	0	1	0	1	0	0	0	0	1	1	0	0	0
Khmu'	kmu	Austro-Asiatic	41	11236.8	1	1	1	1	1	1	1	1	0	1	0	1	1	0	0	0	0	0	0	0	0	0	0	0	1	1	1	1	1	1	1	0	0	0	1	0	1	0	0	0	0	0	0	0	0
Mien	mie	Hmong-Mien	41	11894.3	1	1	1	1	1	1	1	1	1	1	1	1	1	0	0	1	0	0	0	0	0	1	0	0	1	0	0	1	1	1	1	0	0	1	1	0	1	0	0	0	1	1	0	0	0
German	ger	Indo-European	41	7277.99	1	1	0	0	1	1	0	0	1	1	1	1	0	1	1	1	1	0	1	1	1	1	0	0	0	0	0	0	0	0	0	1	0	0	0	1	0	0	0	0	0	0	1	1	0
Gã	ga	Niger-Congo	41	1320.2	1	0	1	1	1	0	1	1	1	1	1	1	0	1	1	1	1	0	1	0	1	1	0	0	1	0	0	1	1	0	0	1	1	0	1	1	1	1	0	0	0	0	0	0	1
Tsimshian	tsi	Penutian	41	16034.7	1	1	1	1	1	1	1	1	1	1	1	0	1	1	1	0	0	0	0	1	1	0	0	0	0	0	0	0	0	0	0	1	0	0	0	0	0	0	0	0	0	0	0	0	0
Neo-Aramaic	nap	Afro-Asiatic	40	5871.08	1	1	1	1	1	1	1	0	1	1	1	0	1	0	1	1	0	1	1	0	1	0	1	1	0	0	0	0	0	0	0	0	1	1	0	0	0	0	1	0	1	1	0	0	0
Ngizim	ngz	Afro-Asiatic	40	1489.57	1	1	1	1	1	1	1	1	1	1	1	0	0	1	1	1	0	0	1	1	1	0	0	0	1	0	0	0	0	0	0	1	0	0	0	1	0	1	1	0	0	0	0	0	0
Ewe	ewe	Niger-Congo	40	1313.06	1	0	1	1	1	0	1	0	1	0	1	1	0	0	0	1	1	0	0	0	0	1	0	0	1	1	0	1	1	1	1	0	0	0	1	1	1	0	0	0	1	0	0	0	1
Wolof	wlf	Niger-Congo	40	3348.59	1	1	1	1	1	1	1	1	1	0	1	1	1	1	1	1	1	0	0	1	0	1	0	0	1	0	0	0	1	0	0	1	0	0	0	0	0	0	0	0	0	0	0	0	0
Hungarian	hun	Uralic	40	6368.74	1	1	0	1	1	1	1	1	1	1	1	0	0	0	0	1	1	1	1	0	0	0	0	0	1	0	0	1	0	0	0	0	1	1	0	1	0	0	0	0	1	1	0	0	0
Iranxe	irx	Arawakan	39	25815	1	1	1	1	1	1	1	1	1	1	0	0	1	0	0	0	1	0	1	0	0	1	0	0	0	1	1	0	0	1	1	0	0	0	0	0	0	0	0	1	0	0	0	0	1
Aymara	aym	Aymara	39	25571.1	1	1	1	1	1	1	0	1	0	0	0	1	0	1	1	0	0	1	1	1	0	0	0	0	1	0	0	0	0	0	0	0	0	0	1	0	1	0	1	0	0	0	1	1	0
Jaqaru	jaq	Aymaran	39	24979.7	1	1	1	1	1	1	0	1	0	0	0	1	0	1	1	0	0	1	1	1	1	0	0	0	1	0	0	0	0	0	0	0	0	0	1	0	1	0	1	0	0	0	1	0	0
Nepali	nep	Indo-European	39	9357.23	1	1	1	1	0	1	1	0	1	1	1	1	0	0	1	0	0	0	0	0	1	0	1	1	0	0	0	0	0	0	0	0	0	1	1	0	1	0	1	0	1	1	0	0	1
Dan	dan	Niger-Congo	39	2169.92	1	1	1	1	1	1	1	1	1	0	1	0	0	1	1	1	1	0	0	1	1	1	0	0	0	0	0	1	1	0	0	1	0	0	0	1	0	0	0	0	0	0	0	0	1
Hausa	hau	Afro-Asiatic	38	1498.04	1	1	1	1	1	0	1	1	1	1	1	0	1	1	1	0	0	1	1	1	1	0	1	1	0	0	0	0	0	0	0	1	1	0	0	0	0	1	0	0	0	0	0	0	0
Lam	lam	Afro-Asiatic	38	1266.44	1	1	1	1	1	1	1	1	1	1	1	1	1	1	1	1	0	0	0	1	1	0	0	0	0	0	0	1	1	0	0	1	0	0	0	1	0	0	1	0	0	0	0	0	0
Bashkir	bsk	Altaic	38	7516.7	1	1	0	1	1	1	0	1	1	1	1	1	1	1	1	1	1	1	1	1	1	1	1	0	0	0	0	0	0	0	0	1	0	0	0	1	0	1	0	0	0	0	1	0	0
Pashto	psh	Indo-European	38	7564.18	1	1	1	1	1	1	1	1	1	1	1	0	0	0	1	1	0	1	1	0	0	0	0	0	0	0	0	0	0	0	0	0	1	1	0	0	0	1	0	0	1	1	0	0	0
Russian	rus	Indo-European	38	7094.69	1	1	1	1	1	1	1	0	1	0	1	0	0	0	0	1	1	1	0	0	0	1	0	0	0	0	0	0	0	0	0	0	0	1	0	1	0	0	0	0	1	1	1	0	0
Tiwa	twn	Kiowa-Tanoan	38	18542	1	1	0	1	1	1	1	1	1	1	1	0	1	0	0	0	0	1	0	0	0	0	0	0	0	1	1	1	1	1	1	0	0	0	0	0	1	0	0	1	0	0	1	0	0
Kohumono	koh	Niger-Congo	38	820.078	1	0	1	1	1	0	1	1	1	1	1	1	0	1	1	1	1	1	0	1	0	1	0	0	1	0	0	1	1	0	0	1	1	0	1	1	1	1	0	0	0	0	0	1	0
Amharic	amh	Afro-Asiatic	37	3391.29	1	1	1	1	1	1	1	1	1	1	1	0	0	0	0	1	0	1	1	0	0	0	1	1	1	1	1	0	0	1	1	0	1	0	0	0	0	0	1	1	0	0	0	0	0
Tuareg	tug	Afro-Asiatic	37	2721.27	1	1	0	1	1	0	1	1	1	1	1	0	0	0	0	1	0	0	1	0	0	0	1	1	1	0	0	0	0	0	0	0	0	1	0	0	0	0	0	0	1	1	0	0	0
Mundari	mun	Austro-Asiatic	37	9500.18	1	1	1	0	1	1	0	1	1	1	1	1	1	0	1	0	0	1	0	0	0	0	1	1	0	0	0	0	0	0	0	0	1	1	1	0	1	1	0	0	1	1	0	1	0
Sre	sre	Austro-Asiatic	37	12277.5	1	1	1	1	1	1	1	1	1	1	1	1	1	1	1	0	1	0	0	1	1	1	0	0	1	0	0	1	1	0	0	1	0	0	1	0	1	0	0	0	0	0	0	0	0
Quileute	qui	Chimakuan	37	16643.3	0	1	1	1	1	1	1	1	1	1	1	0	1	0	1	0	0	1	1	1	1	0	0	0	0	0	0	0	0	0	0	1	0	0	0	0	0	0	0	0	0	0	1	0	0
Tulu	tul	Dravidian	37	9086.56	1	1	0	1	1	1	1	0	1	0	1	1	0	0	1	0	1	1	1	0	0	0	0	0	1	0	0	1	1	0	0	0	1	1	0	0	0	1	0	0	1	1	1	0	0
French	fre	Indo-European	37	7651.92	1	1	0	1	1	1	1	1	1	0	1	1	0	0	0	1	1	0	1	0	0	1	0	0	1	0	0	0	1	0	0	0	0	1	0	1	0	0	0	0	1	1	0	0	0
Konkani	kkn	Indo-European	37	8826.03	0	1	1	1	1	1	1	1	1	1	1	0	0	1	1	1	1	0	0	0	1	1	0	0	0	0	0	1	1	0	0	0	0	1	0	0	0	0	1	0	1	0	0	0	1
Kolokuma Ijo	ijo	Niger-Congo	37	806.776	1	1	1	1	1	1	1	1	1	0	1	1	0	1	1	1	1	0	0	1	1	1	0	0	0	0	0	1	1	0	0	1	0	0	0	1	0	0	1	0	0	0	0	1	1
Isoko	iso	Niger-Congo	37	832.313	1	1	1	1	1	1	1	0	1	1	1	0	0	1	1	1	1	0	0	1	1	1	0	0	0	0	0	1	1	0	0	1	0	1	0	1	0	1	1	0	1	1	0	1	0
Sango	san	Niger-Congo	37	1171.64	1	1	1	1	1	1	1	1	1	1	1	0	0	0	0	1	1	0	1	0	1	1	0	0	0	1	1	1	1	0	0	0	0	0	0	1	0	0	0	1	0	0	0	0	1
Zulu	zul	Niger-Congo	37	3858.81	1	1	1	1	1	1	1	1	0	1	0	0	0	1	1	1	1	0	1	1	1	1	0	0	0	0	0	0	0	0	0	0	1	0	1	1	1	1	0	0	0	0	0	0	0
Amuzgo	amz	Oto-Manguean	37	20824.3	1	1	1	1	1	1	1	1	0	1	0	0	1	1	1	0	0	1	1	1	1	0	1	1	0	0	0	0	0	0	0	0	0	0	0	0	0	1	1	0	0	0	0	0	1
Klamath	klm	Penutian	37	17263.4	1	0	1	1	1	0	0	1	1	1	1	0	1	1	1	0	0	0	0	0	1	0	1	1	0	0	0	0	0	0	0	1	0	0	1	0	1	0	0	0	0	0	0	0	0
Paez	pae	Pezan	37	23255.3	1	1	1	1	1	1	1	1	0	1	0	0	1	1	1	0	1	1	1	1	0	0	0	0	1	0	0	0	0	0	0	0	0	0	0	0	0	0	1	0	0	0	0	0	1
Lushootseed	lus	Salishan	37	16735.1	0	1	1	0	1	1	0	1	1	1	1	0	1	0	1	0	0	1	1	1	0	0	0	0	0	0	0	0	0	0	0	1	1	0	0	0	0	0	0	0	0	0	0	1	0
Phlong	phl	Sino-Tibetan	37	11234.2	1	1	1	1	0	1	1	0	0	1	0	1	1	1	0	0	0	1	1	1	1	1	0	0	1	0	0	1	1	0	0	0	0	0	1	0	1	1	0	0	0	0	1	0	0
Kotoko	ktk	Afro-Asiatic	36	1539.17	1	1	0	1	1	1	1	1	1	1	1	0	1	1	1	1	1	0	1	1	1	1	0	0	0	0	0	1	1	0	0	1	0	0	0	0	0	1	0	0	0	0	0	0	0
Kharia	khr	Austro-Asiatic	36	9487.13	1	1	1	1	1	1	1	1	1	0	1	1	0	0	0	0	0	1	0	0	0	0	1	0	1	1	0	0	1	1	1	0	1	1	1	0	1	0	1	0	1	0	0	0	0
Vietnamese	vie	Austro-Asiatic	36	12187	1	1	1	0	1	1	0	1	0	1	0	1	1	0	1	1	1	0	0	0	0	1	0	0	1	0	0	1	1	0	0	0	0	1	0	1	0	0	0	0	0	1	1	1	0
Yupik	yus	Eskimo-Aleut	36	13515.3	1	1	1	1	1	1	1	0	0	1	0	1	0	0	0	1	0	0	0	0	0	0	0	0	0	1	1	0	0	1	1	0	0	0	0	1	0	0	0	0	0	0	1	0	0
Armenian	arm	Indo-European	36	5840.48	1	1	1	1	1	1	1	0	0	1	0	0	0	0	0	1	0	1	1	0	0	0	1	1	0	0	0	0	0	0	0	0	0	1	1	1	1	1	0	0	0	1	0	0	0
Sinhala	snh	Indo-European	36	9903.46	1	1	0	0	1	1	0	0	1	0	1	1	0	1	1	0	0	0	1	0	1	0	1	1	1	0	0	0	0	0	0	0	0	1	0	0	0	0	1	0	1	0	0	1	0
Alladian	ald	Niger-Congo	36	1692.83	1	1	1	1	1	1	1	1	1	1	1	0	0	1	1	1	1	0	1	1	1	1	0	0	1	0	0	1	1	0	0	1	0	0	0	1	0	0	1	0	0	0	0	1	1
Lua	lua	Niger-Congo	36	1525.6	1	1	1	1	1	1	1	1	1	1	1	0	1	1	1	0	0	1	0	1	1	0	1	1	0	0	0	0	0	0	0	1	1	0	0	0	0	0	1	0	0	0	0	0	1
Senadi	snd	Niger-Congo	36	2113.12	1	1	1	1	1	1	1	1	1	0	1	1	1	0	0	1	1	0	0	0	0	1	0	0	1	1	1	1	1	1	1	0	0	0	0	1	0	0	0	1	0	0	0	0	1
Lugbara	lug	Nilo-Saharan	36	2427.59	1	1	1	1	1	1	1	1	1	1	1	0	1	1	1	1	1	0	0	0	0	1	0	0	0	0	0	1	1	0	0	0	0	1	0	1	0	1	0	0	1	0	0	1	0
Quechua	qco	Quechuan	36	25742.5	1	1	1	0	1	1	0	1	0	1	0	0	0	0	0	0	1	1	1	0	0	1	0	0	1	1	1	0	0	1	1	0	0	0	1	0	1	0	0	0	0	0	0	1	0
Karen	ksg	Sino-Tibetan	36	10897.8	1	1	1	1	1	1	1	1	0	0	0	1	1	0	0	0	1	0	1	0	1	1	0	0	1	1	1	1	1	0	1	0	0	0	1	0	1	0	0	0	0	0	1	0	0
Guaran	gua	Tupian	36	27074.7	1	1	1	1	0	1	1	0	0	0	0	1	1	0	1	1	0	1	0	0	0	0	0	0	1	0	0	1	1	0	0	0	0	1	0	1	0	0	1	0	0	1	1	0	1
Arabic	aeg	Afro-Asiatic	35	4153.44	1	1	1	0	1	0	0	1	1	1	1	0	1	0	0	1	0	0	1	0	0	0	0	0	0	0	0	0	0	0	0	0	1	1	0	0	0	1	0	0	1	1	0	1	0
Awngi	awn	Afro-Asiatic	35	3289.2	1	1	1	1	1	1	1	1	1	0	1	1	0	0	0	1	0	1	1	0	0	0	1	1	0	1	1	0	0	1	1	0	1	0	0	0	0	0	0	0	0	0	0	0	0
Hamer	hmr	Afro-Asiatic	35	3076.66	1	1	0	1	1	1	1	1	1	1	1	1	0	1	1	0	0	0	1	1	1	0	0	0	1	0	0	1	1	0	0	1	0	0	0	0	0	0	1	0	0	0	0	0	0
Kanakuru	knk	Afro-Asiatic	35	1280.38	1	1	1	1	1	1	1	1	1	0	1	1	0	1	0	0	0	0	1	1	1	0	1	1	1	0	0	0	0	0	0	1	0	0	0	0	0	0	0	0	0	0	0	0	0
Resgaro	res	Arawakan	35	23975.5	1	1	1	1	1	1	0	1	1	1	1	0	1	1	1	0	1	1	1	1	0	1	0	0	1	0	0	0	0	0	0	1	1	0	1	0	1	0	0	0	0	0	0	0	0
Po-Ai	poa	Austronesian	35	19436.8	1	1	1	1	1	1	1	0	0	1	0	1	1	0	0	1	1	1	1	0	0	1	0	0	0	1	1	0	1	1	0	0	0	0	1	1	1	0	0	0	0	0	0	0	0
Tehuelche	teh	Chon	35	28932.7	1	1	1	1	1	1	1	1	1	1	0	0	1	0	0	0	0	1	1	0	0	0	1	1	0	0	0	0	0	0	0	0	0	1	0	0	0	0	0	0	1	1	1	0	0
Albanian	alb	Indo-European	35	6143.51	1	1	1	1	1	1	1	0	1	1	1	0	0	1	0	1	0	1	1	0	1	0	1	1	0	0	0	0	0	0	0	0	1	1	0	1	0	0	0	0	1	0	0	0	0
Ahtna	aht	Na-Dene	35	14623.9	1	0	1	1	1	0	1	0	1	1	1	1	1	1	1	0	0	0	0	0	0	0	1	1	0	0	0	0	0	0	0	1	0	0	1	0	0	0	0	0	0	0	0	0	0
Hupa	hup	Na-Dene	35	17306	1	0	1	0	1	0	0	1	0	1	0	1	1	1	1	0	0	1	0	1	1	0	1	1	0	0	0	0	0	0	0	0	0	0	0	0	0	0	0	0	0	0	1	1	0
Aghem	agh	Niger-Congo	35	881.856	1	1	1	1	1	0	1	1	1	0	1	1	1	1	1	1	1	1	0	1	1	1	0	0	1	0	0	1	1	0	0	1	1	0	0	0	0	0	0	0	0	0	0	1	0
Akan	akn	Niger-Congo	35	1470.91	1	0	1	1	1	0	1	0	1	1	1	0	0	1	1	1	1	0	0	0	0	1	0	0	1	0	0	1	1	0	0	1	0	0	1	0	1	1	0	0	0	0	0	1	1
Amo	amo	Niger-Congo	35	1290.1	1	1	1	1	1	1	1	1	1	1	1	1	0	1	1	1	1	1	1	1	1	1	0	0	1	0	0	1	1	0	0	1	1	0	0	1	0	1	0	0	0	0	0	1	0
Bambara	bam	Niger-Congo	35	2418.98	1	1	1	1	1	1	1	1	1	1	1	1	0	1	1	1	1	1	1	1	1	1	0	0	1	0	0	1	1	0	0	1	1	0	0	0	0	0	0	0	0	0	0	0	1
Zande	zan	Niger-Congo	35	1923.02	1	1	1	1	1	1	1	1	1	1	1	0	0	1	1	1	1	0	0	1	0	1	0	0	1	0	0	0	0	0	0	1	0	0	0	1	0	0	0	0	0	0	0	1	1
Nivkh	niv	Nivkh	35	12770.5	1	1	1	0	1	1	1	1	0	1	0	1	0	1	1	0	1	0	0	1	1	1	0	0	0	0	0	0	0	0	0	0	0	0	1	0	1	1	0	0	0	0	1	1	0
Wintu	win	Penutian	35	17363.2	1	1	1	1	1	1	1	1	1	1	0	0	1	1	1	1	0	1	0	1	0	0	1	1	0	0	0	0	0	0	0	1	1	0	0	0	1	0	0	0	0	0	1	0	0
Lahu	lah	Sino-Tibetan	35	10917.9	1	1	1	1	1	1	1	1	1	1	1	1	1	0	0	1	0	1	1	0	0	1	0	1	0	1	1	1	1	1	0	0	1	0	1	1	1	0	0	1	0	0	0	0	0
Nenets	nen	Uralic	35	9208.66	1	1	1	1	1	1	1	0	1	0	0	1	1	0	0	0	0	0	0	0	0	0	1	1	0	1	1	0	0	1	1	0	0	0	0	0	0	0	0	0	0	0	1	0	0
Soqotri	soq	Afro-Asiatic	34	7216.36	1	1	1	1	1	0	1	1	1	1	1	0	1	0	0	1	0	0	1	0	0	0	1	1	0	1	1	0	0	1	1	0	0	0	0	0	0	0	0	1	0	0	0	0	0
Yakut	ykt	Altaic	34	11687.5	1	1	1	1	1	1	1	0	1	0	1	1	0	0	0	1	1	1	1	0	0	1	0	0	1	0	1	0	0	0	0	0	1	0	0	1	0	0	0	1	0	1	0	0	0
Ocaina	oca	Huitotoan	34	23994.2	1	1	1	1	0	1	0	0	1	1	1	0	1	1	1	0	1	1	1	1	0	0	0	0	1	0	0	1	0	0	0	0	0	0	0	0	0	0	1	0	0	0	1	0	1
Georgian	geo	Kartvelian	34	5922.39	1	1	0	0	0	1	0	0	0	1	0	0	0	0	1	0	0	1	1	0	0	0	1	1	0	1	0	0	0	0	0	0	0	1	1	0	1	0	0	0	0	0	0	1	0
Doyayo	doy	Niger-Congo	34	1171.5	1	1	1	1	1	1	1	1	1	1	1	1	0	0	0	1	1	0	0	0	0	1	0	0	0	1	1	1	1	1	1	0	0	0	0	1	0	0	0	1	0	0	0	0	1
Ewondo	ewo	Niger-Congo	34	646.1	1	1	1	0	1	0	0	1	1	0	1	1	0	1	1	1	1	0	0	1	1	1	0	0	1	0	0	1	1	0	0	1	0	0	0	1	0	0	0	0	0	0	0	0	0
Kpan	kpa	Niger-Congo	34	984.041	0	1	1	1	1	1	1	1	1	0	1	0	0	0	1	1	1	0	1	1	0	1	0	0	0	0	0	0	0	0	0	1	0	0	0	1	0	0	0	0	0	0	1	0	1
Kpelle	kpe	Niger-Congo	34	2348.62	1	1	1	1	1	1	1	0	1	0	1	1	0	1	1	1	1	0	0	1	1	1	0	0	0	0	0	0	0	0	0	1	0	0	0	1	0	0	1	0	0	0	0	1	1
Lelemi	llm	Niger-Congo	34	1380.08	1	1	1	1	1	1	1	1	1	1	1	1	0	1	1	1	1	0	0	1	1	1	0	0	1	0	0	1	1	0	0	1	0	0	0	1	0	0	0	0	0	0	0	0	1
Mumuye	mum	Niger-Congo	34	1164.1	1	1	1	1	1	1	1	1	1	1	1	0	0	1	1	1	1	0	1	1	1	1	1	0	0	0	0	0	0	0	0	1	0	0	0	1	0	1	0	0	0	0	0	0	1
Ndut	ndt	Niger-Congo	34	3415.42	1	1	1	1	1	1	1	1	1	1	1	1	1	0	0	1	1	0	0	0	0	1	0	0	1	1	1	0	1	1	1	0	0	0	0	0	0	0	0	1	0	0	0	0	0
Ogbia	ogb	Niger-Congo	34	750.322	1	1	1	1	1	1	1	1	1	0	1	0	0	0	0	1	1	0	0	0	0	1	0	0	1	1	1	1	1	1	1	0	0	0	0	1	0	0	0	1	0	0	0	1	0
Yay	yay	Tai-Kadai	34	11432	1	1	1	1	1	1	1	1	1	1	0	1	1	0	0	1	1	0	0	0	0	1	0	0	1	1	1	0	0	1	1	0	0	0	1	0	1	0	0	1	0	0	0	0	0
Tigr	tgr	Afro-Asiatic	33	3742.01	1	1	0	0	1	0	0	1	1	1	1	0	1	0	1	1	0	1	1	0	1	0	0	0	0	0	0	0	0	0	0	0	1	1	0	0	0	1	0	0	1	1	0	0	0
Azerbaijani	aze	Altaic	33	6117.96	1	1	0	0	1	1	0	0	1	1	1	0	0	0	1	1	1	1	1	0	0	0	0	0	0	0	0	1	0	1	0	0	1	1	0	1	0	0	1	0	1	1	1	1	0
Khalkha	kha	Altaic	33	10609.5	1	0	1	1	1	0	1	0	1	0	1	0	0	0	0	0	0	0	1	0	0	1	0	0	0	1	0	0	0	1	1	0	1	0	1	0	1	0	0	1	0	0	1	1	0
Turkish	tur	Altaic	33	5218.23	1	1	1	0	1	1	0	0	1	1	1	0	1	0	1	1	1	1	1	0	0	0	1	0	0	0	0	0	0	1	0	0	1	1	0	1	0	1	0	0	1	1	0	1	0
Pacoh	pac	Austro-Asiatic	33	11937.9	1	1	1	1	1	1	1	0	0	1	0	1	1	1	0	0	1	0	1	1	1	1	0	0	0	0	0	1	1	0	0	0	0	0	0	0	0	1	0	0	0	0	0	0	0
Brahui	brh	Dravidian	33	7633.55	1	1	1	1	0	1	1	0	1	1	1	0	1	0	1	1	0	1	0	1	1	0	0	0	0	0	0	0	1	0	0	1	1	1	0	1	0	1	1	0	1	1	1	0	0
Bobo	bbf	Niger-Congo	33	2115.29	1	0	1	1	1	0	1	1	1	1	1	1	0	1	1	1	1	0	0	0	1	1	0	0	1	0	0	1	1	0	0	1	0	0	1	1	1	0	1	0	0	0	0	0	1
Noni	non	Niger-Congo	33	860.708	1	1	1	1	1	0	0	1	1	0	1	1	1	0	0	1	1	1	1	0	0	1	0	0	1	1	1	1	0	1	1	0	1	0	0	0	0	0	0	1	0	0	0	0	0
Tampulma	tmp	Niger-Congo	33	1709.98	1	1	1	1	1	1	1	1	1	1	1	1	0	1	1	1	1	0	0	1	1	1	0	0	1	0	0	1	1	0	0	1	0	0	0	1	0	1	0	0	0	0	0	1	0
Mazatec	mzc	Oto-Manguean	33	20779.8	1	1	1	1	1	1	0	0	1	1	0	0	1	1	0	0	1	1	0	0	0	0	0	0	0	0	1	1	0	1	1	0	0	0	0	0	0	0	0	0	0	0	0	0	1
Komi-Zyrian	kzy	Uralic	33	8381.38	1	1	1	1	1	1	1	0	1	0	1	0	0	0	0	0	0	1	1	0	0	0	0	1	1	1	1	1	0	1	1	0	1	0	0	1	0	0	0	1	0	0	0	0	0
Somali	som	Afro-Asiatic	32	3971.74	1	0	1	1	1	0	0	1	1	1	1	0	1	1	1	1	1	1	1	0	1	1	0	1	0	0	0	0	0	0	0	0	0	0	1	0	0	0	1	0	1	0	1	1	0
Yanyuwa	yny	Australian	32	16693	1	1	1	0	1	1	0	1	0	0	0	1	0	1	0	0	0	0	0	1	1	0	0	0	0	0	0	0	0	0	0	0	0	1	0	0	0	1	0	0	0	1	0	1	0
Bajau	baj	Austronesian	32	14645.1	1	1	1	1	1	1	1	1	1	1	1	1	1	0	0	0	0	1	0	0	0	0	1	1	1	1	1	0	0	1	1	0	1	0	0	0	0	0	0	1	0	0	0	0	0
Romanian	rom	Indo-European	32	6031.23	1	1	1	1	1	1	1	1	1	1	1	0	0	0	0	1	0	1	1	0	0	0	0	0	0	0	0	1	1	0	0	0	1	1	0	1	0	0	0	0	1	1	0	0	0
Korean	kor	Korean	32	12738.2	1	1	1	1	1	1	1	1	0	1	0	1	0	0	0	0	0	1	0	0	1	0	0	0	0	0	0	1	1	0	0	0	0	1	1	0	1	0	0	0	0	1	0	0	0
Tarok	tok	Niger-Congo	32	1140.84	1	1	1	1	1	1	1	1	1	1	1	1	0	0	0	1	0	1	1	0	0	0	1	1	0	1	1	0	0	1	1	0	1	0	0	1	0	0	0	1	0	0	0	0	0
Dinka	din	Nilo-Saharan	32	2317.96	1	1	0	0	1	1	0	1	1	0	1	1	0	1	0	0	0	0	0	1	1	0	0	0	1	0	0	0	0	0	0	1	0	1	0	0	0	1	0	0	1	1	0	0	0
Luo	luo	Nilo-Saharan	32	2806.79	1	1	1	1	1	1	1	1	1	1	1	1	1	1	1	1	0	1	1	1	1	0	1	1	1	0	0	0	0	0	0	1	1	0	0	0	0	0	1	0	0	0	0	1	0
Saliba	sba	Saliban	32	23496.7	1	1	1	1	0	1	1	0	1	1	1	0	1	1	1	0	0	1	0	1	1	0	1	1	0	0	0	0	0	0	0	1	1	0	0	0	0	1	1	0	0	0	1	0	1
Mandarin	mnd	Sino-Tibetan	32	11418.9	1	1	1	1	1	1	1	1	0	0	0	1	0	1	0	1	0	0	0	0	0	0	0	0	0	0	1	0	0	1	1	0	0	0	1	0	1	0	0	0	0	0	0	0	0
Newari	new	Sino-Tibetan	32	9414.69	1	1	0	1	0	1	1	0	1	0	1	0	0	0	0	0	0	0	0	0	0	0	0	0	0	1	1	0	0	1	1	0	0	0	1	0	1	0	0	1	0	0	0	0	0
Khanty	kty	Uralic	32	8691.39	1	1	1	1	1	1	1	1	0	0	0	1	0	0	0	0	0	0	1	0	0	0	1	1	1	1	1	0	0	1	1	0	0	0	0	0	0	0	0	0	0	0	0	0	0
Epena Pedee	epe	Choco	31	23198.5	0	1	1	1	1	1	1	0	1	1	1	0	1	0	1	0	0	1	0	1	0	0	0	0	0	0	0	1	1	0	0	1	0	0	1	0	1	1	1	0	0	0	0	0	1
Mba-Ne	mba	Niger-Congo	31	1740.38	0	1	1	1	1	1	1	1	1	0	1	0	0	0	0	1	1	1	0	0	0	1	0	0	0	1	1	1	1	1	0	0	1	0	0	1	0	0	0	1	0	0	0	0	0
Koma	kom	Nilo-Saharan	31	2906.3	1	1	1	1	1	1	1	1	1	1	1	1	1	1	1	0	1	0	1	1	0	1	0	0	0	0	0	1	1	0	0	1	0	0	0	0	0	1	0	0	0	0	0	1	0
Bella Coola	bco	Salishan	31	16137.6	1	0	1	0	1	1	0	1	0	1	0	0	1	0	1	0	0	0	0	0	0	0	0	0	0	0	0	0	0	1	0	0	0	1	0	0	0	0	0	0	0	1	0	1	0
Kawaiisu	kws	Uto-Aztecan	31	18060.7	1	1	1	1	1	1	1	1	1	1	0	1	1	0	0	0	0	1	1	0	0	0	1	1	0	1	1	0	0	1	1	0	0	0	0	1	0	0	0	1	0	0	0	0	0
Dizi	diz	Afro-Asiatic	30	3106.86	1	1	1	1	1	0	1	1	1	1	1	0	0	0	0	1	0	1	1	0	0	0	1	1	0	1	1	0	0	1	1	0	1	0	0	0	0	0	0	1	0	0	0	0	0
Kera	ker	Afro-Asiatic	30	1377.37	1	1	1	1	1	1	1	1	1	1	1	1	1	1	1	1	1	1	0	1	1	1	0	0	1	0	0	0	0	0	0	1	1	0	0	1	0	1	0	0	0	0	0	0	0
Kirghiz	kgz	Altaic	30	8276.86	1	1	0	0	1	1	0	0	1	0	1	1	0	1	1	1	1	1	1	0	1	0	0	0	0	0	0	1	0	0	0	0	0	1	0	0	0	1	0	0	1	0	1	1	0
Uzbek	uzn	Altaic	30	7555.52	1	1	0	1	1	1	0	0	1	1	1	1	0	0	1	1	0	1	1	0	1	0	0	0	0	0	0	0	1	0	0	0	1	1	0	0	0	0	1	0	1	1	0	0	0
Arrernte	amp	Australian	30	17174.9	1	1	1	1	1	1	1	1	0	0	0	1	0	1	0	0	0	0	0	1	1	0	0	0	0	0	0	0	0	0	0	0	0	1	0	0	0	0	1	0	0	1	0	0	0
Fijian	fij	Austronesian	30	20632.3	1	1	1	1	1	1	1	0	0	0	0	1	1	0	1	1	0	0	0	0	1	0	1	1	0	0	0	0	0	0	0	0	0	1	0	0	0	1	0	0	0	1	0	0	0
Persian	prs	Indo-European	30	6351.34	1	0	0	1	1	0	1	1	1	1	1	0	1	0	1	1	0	1	1	0	1	0	0	0	0	0	0	1	1	0	0	0	1	0	1	1	1	1	0	0	1	1	0	0	0
Apinay	api	Macro-Ge	30	26237.7	0	1	1	1	0	1	1	0	0	0	0	0	1	0	0	0	1	1	0	1	0	1	0	0	0	0	0	1	1	0	1	0	0	0	0	1	0	0	0	0	0	0	0	0	1
Fulniô	ful	Macro-Ge	30	27414	1	1	1	1	0	1	1	0	0	0	0	0	1	0	0	0	1	0	0	0	0	1	0	0	0	1	1	1	1	1	0	0	0	0	1	0	1	0	0	0	0	0	0	0	1
Yucatec	yct	Mayan	30	20910.7	1	1	1	1	1	1	1	1	0	1	0	0	1	0	1	0	0	1	1	0	1	0	1	1	0	1	1	0	0	0	0	0	0	0	0	0	0	0	0	0	0	0	0	0	0
Bariba	brb	Niger-Congo	30	1470.54	1	1	1	1	1	1	1	1	1	1	1	0	0	1	1	1	1	0	0	1	1	1	0	0	0	0	0	1	1	0	0	1	0	0	0	0	0	0	1	0	0	0	0	0	1
Daju	ddf	Nilo-Saharan	30	2295.88	1	1	1	1	1	1	1	1	1	1	1	1	0	1	1	0	0	0	1	1	1	1	0	1	1	0	0	0	0	0	0	1	0	0	0	0	0	1	0	0	0	0	0	0	0
Fur	fur	Nilo-Saharan	30	2366.99	1	1	1	1	1	1	1	1	1	1	1	1	0	1	1	1	1	0	1	1	1	1	0	0	1	0	0	1	1	0	0	1	1	0	0	0	0	1	0	0	0	0	0	0	0
Tama	tma	Nilo-Saharan	30	2225.87	1	1	1	1	1	0	1	1	1	1	1	1	0	1	1	1	1	0	0	0	1	1	0	0	1	0	0	1	1	0	0	0	0	1	0	0	0	1	1	0	1	0	0	1	0
Nez Perce	nez	Penutian	30	17181.9	1	1	1	0	1	1	0	1	0	1	0	0	1	0	1	0	0	0	0	1	1	1	0	0	0	0	0	0	0	0	0	0	0	1	0	0	0	0	0	0	0	1	1	1	0
Jingpho	jng	Sino-Tibetan	30	10577.3	1	1	1	1	1	1	1	1	1	1	1	1	1	0	0	0	0	1	1	0	0	0	1	1	0	1	1	0	0	1	1	0	1	0	1	0	1	0	0	1	0	0	0	0	0
Thai	tha	Tai-Kadai	30	11377.1	1	1	1	1	1	1	1	1	1	1	0	1	1	0	0	1	0	0	0	0	0	1	0	0	0	0	0	1	1	1	0	0	0	1	1	0	1	0	1	0	1	1	0	0	0
Kullo	kul	Afro-Asiatic	29	3185.29	1	1	1	1	1	0	1	1	1	1	1	0	1	0	0	1	0	1	1	0	0	0	1	1	0	1	1	0	0	1	1	0	1	0	0	0	0	0	0	1	0	0	0	0	0
Dagur	dgr	Altaic	29	11937.5	1	1	1	1	1	1	1	1	1	0	1	1	0	0	0	1	0	1	1	0	0	1	0	0	0	1	1	0	1	1	0	0	1	0	0	0	0	0	0	1	0	0	1	0	0
Moghol	mog	Altaic	29	7099.2	1	1	1	1	0	1	1	1	1	1	1	1	1	0	0	1	1	1	1	0	0	1	0	0	0	1	1	0	0	1	1	0	1	0	0	0	0	0	0	1	0	0	1	0	0
Tuvan	tuv	Altaic	29	9833.8	1	1	0	1	1	1	1	0	1	0	1	1	0	0	0	1	1	1	1	0	0	0	0	0	0	0	0	1	1	0	0	0	1	1	0	0	0	1	0	0	1	1	0	0	0
Khasi	khs	Austro-Asiatic	29	10103.5	1	1	1	1	1	1	1	1	1	1	0	1	1	0	0	0	1	0	1	0	0	1	0	0	1	1	1	0	0	0	1	0	1	0	1	0	1	0	0	1	0	0	0	0	0
Javanese	jav	Austronesian	29	14149.3	1	1	1	1	1	1	1	1	0	1	0	1	1	0	0	0	1	0	0	1	0	1	0	0	1	1	0	1	1	1	0	0	0	1	0	0	0	1	0	0	0	0	0	0	0
Wichita	wic	Caddoan	29	19216.7	0	1	0	1	0	0	1	1	0	0	0	0	1	0	0	0	1	0	0	0	0	0	0	0	0	1	1	0	0	0	1	0	0	0	1	0	0	0	0	0	0	0	0	0	0
Bakair	bki	Cariban	29	26123.5	1	1	1	1	1	1	1	1	1	1	1	0	0	0	0	0	1	0	1	0	0	0	0	0	0	1	1	1	1	1	1	0	0	0	0	0	0	0	0	1	0	0	0	0	1
Huave	hve	Huavean	29	21020	1	1	1	1	1	1	1	1	1	1	0	0	0	0	0	0	0	0	0	0	0	0	1	1	0	1	1	0	0	1	1	0	0	0	0	0	0	0	0	1	0	0	0	0	0
Birom	bir	Niger-Congo	29	1215.75	1	1	1	1	1	1	1	1	1	1	1	1	0	1	1	1	1	0	0	1	1	1	0	0	0	0	0	1	1	0	0	1	0	0	0	1	0	1	0	0	0	0	0	0	0
Dagbani	dgb	Niger-Congo	29	1634.93	1	1	1	1	1	1	1	1	1	0	1	1	0	0	0	1	0	1	1	0	0	0	1	1	1	1	1	0	0	1	1	0	1	0	0	1	0	0	0	1	0	0	0	0	0
Diola-Fogny	dio	Niger-Congo	29	3226.36	1	1	1	1	1	1	1	1	1	1	1	1	0	1	1	1	1	0	0	1	1	1	0	0	1	0	0	1	1	0	0	1	0	0	0	0	0	0	1	0	0	0	0	1	0
Yoruba	yor	Niger-Congo	29	1176.77	1	1	1	1	1	0	1	1	1	1	1	0	0	1	1	1	1	0	1	1	1	1	0	0	0	0	0	1	1	0	0	1	1	0	0	0	0	0	1	0	0	0	0	0	0
Berta	ber	Nilo-Saharan	29	3066.33	1	0	1	1	1	0	1	1	1	1	1	1	1	0	0	0	0	0	1	0	0	0	1	1	0	1	0	0	0	1	1	0	1	0	0	0	0	0	0	1	0	0	0	0	0
Kanuri	knr	Nilo-Saharan	29	1522.25	1	1	1	1	1	1	1	1	1	1	1	0	1	1	1	1	0	1	1	1	1	0	1	1	1	0	0	0	0	0	0	1	1	0	0	0	0	0	1	0	0	0	0	0	0
Maba	mab	Nilo-Saharan	29	2082.2	1	1	1	1	1	0	1	1	1	0	1	1	1	1	1	1	1	0	1	0	1	1	0	0	1	0	1	1	1	0	0	0	0	0	0	0	0	1	0	1	0	0	0	0	0
Moro	mro	º	29	2658.97	1	1	1	1	1	1	1	1	1	0	1	1	0	1	1	1	0	1	0	0	1	0	0	0	1	0	0	1	1	0	0	0	1	1	0	0	0	1	0	0	1	0	0	0	0
Bai	bai	Sino-Tibetan	29	10834.7	1	1	1	1	1	1	1	0	0	0	0	1	0	0	0	1	1	0	0	0	0	1	0	0	0	0	0	1	1	0	1	0	0	1	1	1	1	0	0	0	0	1	1	0	0
Tamang	tam	Sino-Tibetan	29	9380.79	1	1	1	1	1	1	1	1	0	1	0	1	0	0	0	0	0	0	0	0	0	0	0	0	0	0	0	1	1	0	0	0	0	1	1	0	1	0	0	0	0	1	0	0	0
Ticuna	tic	Ticuna	29	24183	1	1	1	1	0	1	1	1	1	0	1	1	1	0	0	1	0	1	0	0	0	0	1	1	1	1	1	0	0	0	1	0	1	0	0	0	0	0	0	1	0	0	0	0	1
Nganasan	nga	Uralic	29	10016.6	1	1	1	1	1	1	1	0	1	0	1	1	1	0	0	0	0	0	0	0	0	0	1	1	1	1	1	0	0	1	1	0	0	0	0	0	0	0	0	1	0	0	0	0	0
Dangaleat	dnw	Afro-Asiatic	28	1781.45	1	1	1	1	1	1	1	1	1	0	1	1	0	0	0	0	1	0	1	0	0	1	0	0	1	1	1	1	1	0	0	0	0	0	0	0	0	0	0	1	0	0	0	0	0
Basque	bsq	Basque	28	8024.97	1	1	1	0	0	1	1	0	1	0	1	0	0	0	0	1	0	1	1	0	0	0	1	1	1	1	1	0	0	1	1	0	0	0	0	0	0	0	0	1	0	0	0	1	0
Camsá	cam	Cams?°	28	23401.2	1	1	1	1	1	1	1	1	1	0	1	0	0	1	1	1	0	1	1	1	1	0	1	1	1	0	0	0	0	0	0	1	0	0	0	0	0	0	1	0	0	0	1	0	0
Kota	kot	Dravidian	28	9329.27	1	0	1	1	1	0	1	0	1	0	1	1	0	1	0	0	0	0	0	0	1	0	1	1	0	0	0	0	0	0	0	1	1	0	1	1	1	1	0	0	1	0	0	0	0
Muinane	mui	Huitotoan	28	23783.5	1	1	1	1	0	1	1	0	1	0	1	0	1	1	1	0	1	1	1	1	0	0	1	0	1	0	0	0	0	0	0	1	1	0	0	0	0	0	0	0	0	0	1	0	0
Tzeltal	tza	Mayan	28	21112.2	1	0	1	0	0	1	0	1	1	1	1	0	1	0	1	0	0	0	0	0	0	0	1	1	0	0	0	0	0	0	0	0	0	1	1	0	0	0	1	0	1	1	0	1	0
Dogon	dts	Niger-Congo	28	2248.48	1	1	1	1	1	1	1	1	1	1	1	0	0	0	0	0	1	0	0	0	0	1	0	0	1	1	1	1	1	1	1	0	1	0	0	0	0	0	0	1	0	0	0	0	1
Teke	tks	Niger-Congo	28	568.166	1	1	1	1	1	1	1	1	1	1	1	1	0	1	1	1	0	1	0	1	1	0	1	1	1	0	0	0	0	0	0	1	1	0	0	0	0	0	0	0	0	0	0	1	0
Maasai	maa	Nilo-Saharan	28	2949.06	1	1	1	1	1	1	1	1	0	0	0	1	0	1	1	0	1	1	1	1	1	1	0	0	1	0	0	1	1	0	0	0	0	0	0	0	0	0	1	0	0	0	0	1	0
Tol	tol	Tol	28	21536.9	1	1	1	1	1	1	1	1	0	1	0	1	1	0	1	0	0	0	0	0	0	0	1	1	0	1	1	0	0	1	0	0	0	0	1	0	1	0	0	0	0	0	0	0	0
Woisika	woi	Trans-NewGuinea	28	15090.8	1	1	1	0	1	1	0	0	1	1	1	1	0	0	0	1	1	0	0	0	0	1	0	0	0	1	1	0	0	1	1	0	0	0	0	0	0	0	0	1	0	0	0	1	0
Sirion	srn	Tupian	28	25652.6	0	1	1	1	1	1	1	1	1	1	0	0	0	0	0	0	0	1	1	0	0	0	0	0	0	0	1	1	1	0	1	0	0	0	0	0	0	0	0	0	0	0	0	0	1
Hopi	hop	Uto-Aztecan	28	18388.9	1	1	1	1	1	1	0	1	0	1	0	1	1	1	1	0	0	0	0	1	0	0	0	0	1	0	0	0	0	0	0	0	0	0	0	1	0	0	0	0	0	0	0	0	0
Kefa	kef	Afro-Asiatic	27	3112.48	1	1	1	1	1	1	1	1	1	1	1	0	1	0	0	1	0	1	1	0	0	0	1	1	0	1	1	0	0	1	0	0	1	0	0	0	0	0	0	1	0	0	0	0	0
Ojibwa	oji	Algic	27	18773.9	1	1	1	0	0	1	0	0	0	0	0	0	1	1	0	0	0	1	1	1	0	0	0	0	0	0	0	0	0	1	1	0	0	0	0	0	0	0	0	0	0	0	0	1	0
Even	evn	Altaic	27	11445.1	1	1	0	0	1	1	1	0	1	0	1	1	0	0	1	0	1	1	0	0	0	0	1	0	1	1	1	0	0	1	0	0	1	0	0	0	0	0	0	1	0	0	0	1	0
Rukai	ruk	Austronesian	27	12896.2	1	1	1	1	1	1	1	1	1	1	1	1	1	1	1	0	0	0	0	0	1	0	0	0	0	0	0	0	0	0	0	0	0	1	0	1	0	1	0	0	1	0	0	0	0
Aleut	aea	Eskimo-Aleut	27	14629.4	1	1	1	1	1	0	1	1	0	1	0	1	0	0	0	0	0	0	1	0	0	0	0	0	0	1	1	0	0	1	0	0	0	0	0	0	0	0	0	0	0	0	1	0	0
Kadugli	kad	Kadugli	27	2611.67	1	1	1	1	1	1	1	1	1	0	1	1	0	1	1	1	0	0	0	1	1	0	1	1	1	0	0	0	0	0	0	1	0	1	0	0	0	1	0	0	1	0	0	0	0
Karok	krk	Karok	27	17277.9	1	1	1	1	1	1	0	0	0	1	0	0	1	0	1	1	1	1	1	0	0	0	0	0	0	1	1	0	0	0	0	0	0	0	0	0	0	0	1	0	0	0	1	0	1
Kaingang	kng	Macro-Ge	27	27315.2	0	1	1	1	1	1	1	1	0	1	0	0	1	0	0	0	1	0	1	1	0	1	0	0	0	0	0	1	1	0	0	0	0	0	0	0	0	0	0	0	0	0	0	0	1
Ejagham	eja	Niger-Congo	27	746.907	1	1	1	1	1	1	1	1	1	0	1	1	0	1	1	1	1	0	0	1	0	1	0	0	1	0	0	0	0	0	0	1	0	0	0	0	0	0	1	0	0	0	0	0	0
Klao	kla	Niger-Congo	27	2133.03	0	0	1	1	0	1	1	1	1	0	0	0	0	0	0	1	1	0	0	0	0	1	1	1	0	0	1	1	1	0	1	0	0	0	0	0	0	0	0	1	0	0	0	0	1
Kam	kzh	Tai-Kadai	27	11620.1	1	1	1	1	1	1	1	1	0	0	0	1	1	1	1	0	0	0	0	1	1	0	1	1	1	0	0	0	0	0	0	0	0	0	0	0	0	0	0	0	0	0	0	0	0
Beja	bej	Afro-Asiatic	26	3602.1	1	1	1	1	1	0	1	1	1	1	1	0	1	0	0	1	0	0	1	0	0	0	1	1	0	0	0	0	0	1	0	0	1	1	0	0	0	0	0	0	1	1	0	0	0
Andoke	adk	Andoke	26	23780.2	0	1	0	1	0	1	1	0	1	1	0	0	1	0	0	0	0	1	0	0	0	0	1	1	0	0	0	0	0	0	0	0	1	1	0	0	0	0	0	0	1	0	0	0	0
Maupudungun	map	Araucanian	26	27783.7	1	1	1	1	1	1	1	1	0	0	0	1	0	1	1	0	1	1	0	1	1	1	0	0	1	0	0	0	0	0	0	0	0	1	0	0	0	0	0	0	0	1	0	0	0
Amuesha	amu	Arawakan	26	24708.8	1	1	1	0	1	1	0	1	0	0	0	0	1	1	1	0	0	0	1	1	0	0	0	0	1	0	0	1	1	0	0	0	0	0	0	0	0	0	0	0	0	0	1	0	0
Alawa	alw	Australian	26	16364.6	1	1	1	0	1	1	0	1	0	0	0	1	0	1	0	0	0	0	0	1	1	0	0	1	0	0	0	0	0	0	0	0	0	0	0	0	0	1	0	0	0	0	0	1	0
Tiwi	tiw	Australian	26	15832	1	1	1	1	1	1	1	1	0	0	0	1	0	1	0	0	0	0	0	1	1	1	0	0	0	0	0	0	0	0	0	0	0	1	0	0	0	0	1	0	0	1	0	0	0
Atayal	ata	Austronesian	26	12854.4	1	1	1	1	1	1	1	1	0	0	0	1	1	0	0	0	1	0	0	0	0	1	0	0	0	1	1	0	0	1	1	0	0	0	0	0	0	0	0	0	0	0	1	0	0
Chamorro	cha	Austronesian	26	16303.1	1	1	0	1	1	1	1	1	1	1	1	1	1	1	0	1	0	0	0	1	1	0	1	1	1	0	0	0	0	0	1	1	0	0	0	0	0	0	0	0	0	0	0	0	0
Paiwan	pai	Austronesian	26	12913.5	1	1	1	1	1	1	1	0	1	0	1	1	1	0	0	0	0	0	0	0	0	0	0	0	0	1	1	0	0	0	0	0	0	0	0	1	0	0	0	1	0	0	0	0	0
Greek	grk	Indo-European	26	6024.79	1	1	0	1	1	1	1	0	1	0	1	0	0	0	1	1	1	0	0	0	0	1	0	0	0	0	0	0	0	0	0	0	0	1	0	1	0	0	1	0	1	1	1	0	0
Huastec	htc	Mayan	26	20237.2	1	1	1	1	0	1	1	0	0	1	0	0	1	1	0	0	0	1	1	1	1	0	1	1	0	0	0	0	0	0	0	0	0	0	0	0	0	0	0	0	0	0	0	0	0
Beembe	bee	Niger-Congo	26	588.636	1	0	1	1	0	1	1	0	0	1	0	0	0	1	1	1	1	0	0	1	1	1	0	0	0	0	0	0	0	0	0	0	0	0	1	1	1	0	0	0	0	0	0	0	1
Gwari	gwa	Niger-Congo	26	1226.22	1	1	1	1	1	1	1	1	1	1	1	0	0	1	1	1	0	0	0	1	1	0	1	1	0	0	0	0	0	0	0	1	0	0	0	1	0	0	1	0	0	0	0	0	0
Kunama	knm	Nilo-Saharan	26	3494.94	1	1	1	1	1	0	1	1	1	1	1	1	0	1	1	1	0	1	1	0	1	0	1	1	1	0	0	0	0	0	0	0	1	1	0	0	0	1	0	0	1	0	0	1	0
Murle	mrl	Nilo-Saharan	26	2797.95	1	1	1	1	1	1	1	1	1	1	1	1	0	0	0	0	0	0	1	0	0	0	1	1	1	1	1	0	0	1	0	0	0	0	0	0	0	0	0	1	0	0	0	0	0
Luise	lui	Uto-Aztecan	26	18337	1	1	1	0	1	1	0	1	0	1	0	1	1	0	0	0	0	1	1	0	0	0	1	1	0	0	0	0	0	0	0	0	0	1	0	1	0	0	0	0	0	1	1	1	0
Yukaghir	yko	Yukaghir	26	12354.8	1	1	0	0	1	1	1	1	1	0	1	1	0	0	0	0	1	1	0	0	0	0	1	0	1	1	1	0	0	1	1	0	0	0	0	0	0	0	0	1	0	0	0	1	0
Wapishana	wps	Arawakan	25	24664.3	1	0	1	1	0	0	1	1	0	1	1	0	1	0	1	0	0	0	1	0	0	0	0	0	0	0	0	0	0	0	0	1	0	0	1	0	1	0	1	0	0	0	0	0	1
Murrinh-Patha	mpa	Australian	25	15968.5	1	1	1	1	1	1	0	1	1	0	1	1	0	1	0	0	1	0	0	1	1	0	0	0	0	0	0	0	0	0	0	1	0	1	0	0	0	1	0	0	1	1	0	0	0
Iban	iba	Austronesian	25	13296.7	1	1	1	1	1	1	1	1	1	1	1	1	1	1	1	0	0	1	0	1	1	0	1	1	1	0	0	0	0	0	0	1	1	0	0	0	0	1	0	0	0	0	0	0	0
Malagasy	mal	Austronesian	25	19232.2	1	1	1	1	1	1	0	1	1	1	1	0	0	0	0	1	0	0	0	0	0	0	0	1	0	1	0	1	0	1	1	0	0	1	0	1	0	0	0	0	1	0	0	0	0
Panare	pnr	Cariban	25	23918.7	1	1	1	1	1	1	1	1	0	0	0	0	1	0	0	0	0	1	0	0	0	0	1	1	0	1	1	0	0	0	0	0	0	0	0	0	0	0	0	0	0	0	0	0	1
Spanish	spa	Indo-European	25	8163.11	1	1	1	1	1	1	1	1	0	0	0	0	0	0	0	1	0	1	0	0	0	0	1	1	1	0	0	0	0	0	0	0	0	1	0	0	0	1	0	0	0	1	1	0	0
Fe'fe'	fef	Niger-Congo	25	726.132	1	1	0	1	0	0	1	1	1	1	1	1	1	0	0	1	0	1	0	0	0	0	1	1	0	1	1	0	0	0	1	0	1	0	0	1	0	0	0	1	0	0	0	0	0
Mambila	mla	Niger-Congo	25	916.255	1	1	1	1	1	1	1	1	1	1	1	1	0	1	1	1	0	1	0	1	1	1	0	0	0	0	0	1	1	0	0	1	1	0	0	0	0	0	0	0	0	0	0	0	0
Temne	tne	Niger-Congo	25	2732.89	1	1	1	1	1	1	1	1	1	1	0	0	1	1	1	1	1	0	0	1	1	1	0	0	0	0	0	1	1	0	0	1	0	1	0	0	0	1	0	0	0	0	0	0	0
Nyimang	nyi	Nilo-Saharan	25	2648.17	1	1	1	1	1	0	1	1	1	0	1	1	0	1	1	0	1	0	0	1	1	1	0	0	1	0	0	1	1	0	0	1	0	1	0	0	0	0	0	0	1	0	0	0	0
Temein	tmn	Nilo-Saharan	25	2641.43	1	1	1	1	1	1	1	1	1	0	1	1	0	0	1	0	1	0	0	1	1	1	0	0	1	0	0	1	1	0	0	1	0	1	0	0	0	1	0	0	1	1	0	0	0
Chatino	cso	Oto-Manguean	25	20912.7	1	1	1	1	1	1	1	1	1	1	1	0	1	0	0	0	0	0	1	0	0	0	1	1	0	1	1	0	0	1	1	0	0	0	0	0	0	0	0	1	0	0	0	0	0
Mixtec	mxc	Oto-Manguean	25	20820.8	0	1	1	1	0	1	1	0	0	1	0	1	1	0	0	0	0	1	1	0	0	0	1	1	0	0	1	0	0	1	1	0	0	0	0	0	0	0	0	0	0	0	0	0	1
Mixtec	mxm	Oto-Manguean	25	20825.9	0	1	1	1	0	1	1	0	0	1	0	1	1	0	0	0	0	1	1	0	0	0	1	1	0	0	1	0	0	1	1	0	0	0	0	0	0	0	0	0	0	0	0	0	1
Alamblak	ala	Sepik	25	16591.6	1	0	1	1	1	0	1	1	1	0	1	0	0	1	1	0	0	1	1	0	0	0	1	1	0	0	0	0	0	0	0	1	1	0	1	0	1	0	0	0	0	0	1	0	0
Xiamen	xia	Sino-Tibetan	25	12570.5	1	1	1	1	0	1	1	0	1	1	1	1	1	0	0	0	0	0	0	0	0	1	0	0	0	1	1	1	1	0	1	0	1	0	1	0	1	0	0	1	0	0	0	0	0
Finnish	fin	Uralic	25	7737.95	1	1	1	1	1	1	1	0	1	1	1	1	0	0	1	1	1	0	1	0	0	0	0	0	0	0	0	1	0	0	0	0	0	1	0	1	0	0	0	0	1	1	0	0	0
Shiriana	shi	Yanomam	25	24337.1	1	1	1	1	1	1	0	1	0	1	0	0	0	0	0	0	0	1	1	0	0	0	1	1	0	1	1	0	0	0	1	0	0	0	0	0	0	0	0	0	0	0	0	0	1
Ket	ket	Yeniseian	25	9550.92	1	1	1	1	0	0	1	0	1	1	0	1	1	0	0	0	0	0	0	0	0	1	0	0	1	1	1	0	0	0	1	0	0	0	0	0	0	0	0	1	0	0	0	0	0
Zuni	zun	Zuni	25	18530	1	0	1	1	1	1	1	1	0	1	0	0	1	0	0	0	1	0	1	0	0	1	0	0	0	1	1	0	0	1	1	0	0	0	1	0	0	0	0	0	0	0	0	0	0
Nanai	nai	Altaic	24	12708.6	1	1	1	1	0	1	1	0	1	0	1	1	0	0	0	0	0	1	0	0	0	0	0	0	1	1	1	1	0	1	1	0	1	0	0	0	0	0	0	1	0	0	1	1	0
Bardi	brd	Australian	24	15678.9	1	1	1	1	1	1	1	1	0	0	0	1	0	1	0	0	0	0	0	1	1	1	0	0	0	0	0	0	0	0	0	0	0	0	0	0	0	1	0	0	0	0	0	0	0
Kala Lagaw Ya	kly	Australian	24	16741.1	1	1	1	1	1	1	1	1	1	0	1	1	0	1	1	0	0	0	0	1	1	0	1	1	0	0	0	0	0	0	0	1	0	1	0	0	0	1	0	0	1	0	0	0	0
Ungarinjin	ung	Australian	24	15848.2	1	1	1	0	1	1	0	1	0	0	0	1	0	1	0	0	1	0	0	1	1	1	0	0	1	0	0	0	0	0	0	0	0	0	0	0	0	1	1	0	0	0	0	1	0
Japreria	jpr	Cariban	24	23206.5	1	1	1	1	1	1	1	0	1	1	0	0	1	0	0	0	0	1	1	0	0	0	1	1	0	1	1	0	0	0	0	0	0	0	0	0	0	0	0	0	0	0	0	0	1
Koya	koy	Dravidian	24	9414.46	1	1	0	1	1	1	1	0	1	1	1	0	0	1	0	0	0	1	0	0	1	0	0	0	0	0	0	0	1	0	0	0	1	1	0	0	0	0	1	0	1	0	0	0	0
Bisa	bis	Niger-Congo	24	1796.46	1	1	1	1	1	1	1	1	1	0	1	1	0	1	1	1	0	0	0	1	1	1	0	0	1	0	0	1	1	0	0	1	0	0	0	1	0	1	0	0	0	0	0	0	0
Nishi	nis	Sino-Tibetan	24	10171.6	1	1	1	1	1	1	1	0	1	0	1	1	0	0	0	0	1	0	0	0	0	1	0	0	0	1	1	0	0	0	1	0	0	0	0	0	0	1	0	1	0	0	1	0	0
Dani	dni	Trans-NewGuinea	24	16121.8	1	1	1	1	1	1	1	1	0	1	0	0	1	0	0	0	0	0	0	0	0	0	1	1	0	1	1	0	0	1	1	0	0	0	0	0	0	0	0	0	0	0	0	1	0
Trumai	tru	Trumai	24	26087.7	0	1	1	1	1	1	1	1	0	1	0	0	1	0	1	1	1	0	1	1	0	0	0	0	0	0	0	1	0	0	0	0	0	1	0	0	0	0	0	0	0	1	0	0	0
Nunggubuyu	nug	Australian	23	16381.7	1	1	1	0	1	1	0	1	0	0	0	1	0	1	0	0	0	0	0	1	1	0	0	0	0	0	0	0	0	0	0	0	0	1	0	0	0	1	0	0	0	1	0	1	0
Ivatan	ivs	Austronesian	23	13119	1	1	1	1	1	1	1	1	1	1	1	1	0	1	1	0	0	1	0	0	1	0	0	0	0	0	0	0	0	0	0	1	1	1	0	1	0	1	0	0	0	0	0	0	0
Tagalog	tag	Austronesian	23	13328.4	1	1	1	0	1	1	0	1	1	1	1	1	1	0	1	1	0	1	0	0	1	0	1	1	0	0	0	0	0	0	0	0	0	1	0	0	0	0	1	0	1	1	0	1	0
Caddo	cad	Caddoan	23	19389.7	1	1	1	0	1	1	0	1	1	1	0	1	1	0	0	0	0	1	1	0	0	0	0	0	0	1	1	0	0	0	1	0	0	0	0	0	0	0	0	1	0	0	0	1	0
Akawaio	akw	Cariban	23	24637.7	1	1	1	1	1	1	1	1	1	0	1	0	0	0	0	0	0	0	0	0	0	0	1	1	0	1	1	0	0	0	1	0	0	0	0	0	0	0	0	1	0	0	0	0	0
Hixkaryana	hix	Cariban	23	24921	1	1	0	0	1	1	1	1	1	1	0	0	0	1	1	0	0	1	1	1	0	1	0	1	0	0	0	0	0	0	0	1	0	0	0	0	0	0	1	0	0	0	0	0	0
Mixe	mtp	Mixe-Zoque	23	20871.3	1	1	1	1	1	1	1	0	0	0	1	0	1	1	0	0	0	0	1	0	0	1	0	1	0	0	0	1	0	0	0	0	0	1	0	1	0	0	0	0	1	0	0	0	0
Movima	mov	Movima	23	25394.7	1	1	1	1	1	1	1	1	0	1	0	0	1	1	0	0	0	1	0	1	1	0	1	1	0	0	0	0	0	0	0	0	0	0	0	0	0	0	1	0	0	0	0	0	0
Yagua	yag	Peba-Yaguan	23	24056.1	1	1	1	1	1	1	0	1	0	1	0	0	0	1	0	0	0	1	0	1	0	1	0	0	0	0	0	0	1	0	0	0	0	0	0	0	0	0	1	0	0	0	0	0	1
Maidu	mne	Penutian	23	17537.3	1	0	1	1	1	0	1	1	0	1	0	0	0	1	1	0	0	0	0	0	1	0	1	1	0	0	0	0	0	0	0	0	0	0	1	0	1	0	0	0	0	0	0	0	0
Dadibi	dad	Teberan-Pawaian	23	16802.6	1	1	1	1	1	1	1	1	0	1	0	0	0	1	1	0	0	0	0	1	0	0	1	1	0	0	0	0	0	0	0	0	0	0	1	0	1	0	1	0	0	0	0	0	1
Wahgi	wah	Trans-NewGuinea	23	16784	1	1	1	1	1	1	1	1	0	0	0	1	0	1	0	0	0	0	0	1	0	1	0	1	0	0	0	0	0	0	0	0	0	0	0	0	0	0	0	0	0	1	0	1	0
Yagaria	ygr	Trans-NewGuinea	23	16877.2	1	1	1	1	1	1	1	0	1	1	1	0	1	1	1	0	1	0	0	1	0	0	1	0	0	0	0	0	0	0	0	1	0	0	0	1	0	0	0	0	0	0	0	0	0
Barasano	bno	Tucanoan	23	23811.1	0	1	1	1	1	1	1	1	1	1	1	0	0	0	1	0	0	0	0	1	0	0	0	1	0	0	0	1	0	0	0	1	0	0	0	0	0	0	1	0	0	0	0	0	1
Cubeo	cub	Tucanoan	23	23712.5	0	1	1	1	0	1	1	0	1	0	0	0	0	0	0	0	0	1	0	1	0	0	1	1	0	0	0	0	0	0	0	1	0	0	0	0	0	0	0	0	0	0	1	0	1
West Makian	wma	WestPapuan	23	14764.2	1	1	1	1	0	1	1	0	1	1	1	1	0	0	0	0	0	1	0	0	0	0	1	1	0	0	0	0	0	1	1	0	1	1	0	0	0	0	0	0	1	1	0	0	0
Garrwa	grr	Australian	22	16739.6	1	1	1	0	1	1	0	1	0	0	0	1	0	1	0	0	0	0	0	1	1	0	0	0	1	0	0	0	0	0	0	0	0	0	0	0	0	1	0	0	0	0	0	1	0
Maung	mau	Australian	22	16071.2	1	1	1	1	1	1	1	0	0	0	0	1	0	1	0	0	1	0	0	1	1	1	0	0	0	0	0	0	0	0	0	0	0	0	0	0	0	1	0	0	0	0	0	0	0
Tiruray	try	Austronesian	22	14156.8	1	1	1	1	1	0	1	1	1	1	1	1	1	1	1	0	1	0	0	1	1	1	0	0	0	0	0	0	0	0	0	1	0	0	0	0	0	1	0	0	0	0	0	0	0
Baining	bng	Baining-Taulil	22	17483.1	1	1	1	1	0	1	1	1	0	0	0	1	0	1	1	0	1	0	0	1	1	0	1	0	0	0	0	0	0	0	0	0	0	0	0	0	0	0	1	0	0	0	0	0	0
Cacua	cac	Cacua-Nukak	22	23771.9	1	1	1	1	0	1	0	1	0	1	0	1	1	1	0	0	1	1	0	1	1	0	0	0	0	0	0	1	0	0	0	0	0	0	0	0	0	0	0	0	0	0	0	0	1
Carib	car	Cariban	22	25028.6	1	1	0	1	1	1	1	1	1	1	1	1	1	0	0	0	1	0	0	0	0	1	0	0	0	1	1	0	0	0	1	0	0	0	0	0	0	0	1	1	0	0	0	0	0
Greenlandic	grw	Eskimo-Aleut	22	18085.5	1	1	1	1	0	1	1	0	0	0	0	1	0	0	0	0	0	0	1	0	0	0	0	0	0	0	0	0	0	0	1	0	0	1	0	0	0	0	0	0	0	1	0	0	0
Zoque	zqc	Mixe-Zoque	22	21020.1	1	1	1	1	1	1	1	1	1	1	1	1	1	1	1	0	1	0	0	1	1	0	1	0	0	0	0	0	0	0	0	1	0	0	0	0	0	0	0	0	0	0	0	0	0
Savosavo	svs	Savosavo	22	18463.3	1	1	1	1	0	1	1	0	0	0	0	1	0	1	1	0	0	0	0	1	1	0	1	1	1	0	0	0	0	0	0	0	0	0	0	0	0	0	1	0	0	0	0	0	0
Hakka	hak	Sino-Tibetan	22	12349.7	0	1	1	1	0	1	1	1	0	1	0	0	0	0	0	1	1	0	0	0	0	1	0	0	0	0	1	0	0	1	1	0	0	0	1	0	1	0	0	0	0	0	0	0	0
Tacana	tac	Tacanan	22	25249.2	1	1	1	1	1	1	0	1	1	0	0	0	1	1	0	0	0	1	1	1	0	0	1	1	0	0	0	0	0	0	0	1	0	0	0	0	0	0	1	0	0	0	0	0	0
Totonac	tpa	Totonacan	22	20502.1	1	1	0	1	1	1	1	1	0	1	0	0	1	1	1	0	0	1	1	1	1	0	0	0	0	0	0	0	0	0	0	0	0	0	0	0	0	0	0	0	0	0	0	0	0
Yaqui	yaq	Uto-Aztecan	22	19213.5	1	1	1	1	1	1	1	1	1	1	1	0	1	1	1	1	0	1	0	1	1	0	1	1	0	0	0	0	0	0	0	1	0	0	0	0	0	0	1	0	0	0	0	0	0
Yucuna	ycn	Arawakan	21	23850.2	1	1	1	1	1	1	1	1	0	1	0	0	1	1	1	0	1	1	0	1	0	0	1	0	0	0	0	0	0	0	0	0	0	0	0	0	1	0	1	0	0	0	0	0	0
Burarra	bua	Australian	21	16186.1	1	1	1	1	1	1	1	1	0	0	0	1	0	1	0	0	1	0	0	1	1	1	0	0	1	0	0	0	0	0	0	0	0	0	0	0	0	0	1	0	0	0	0	0	0
Waray	wry	Australian	21	15975.4	1	1	0	1	1	1	1	1	0	0	0	1	0	1	0	0	1	0	0	1	1	1	0	0	1	0	0	0	0	0	0	0	0	0	0	0	0	1	0	0	0	0	0	0	0
Batak	bto	Austronesian	21	11905.8	1	1	1	1	1	1	1	1	1	1	1	1	0	0	0	0	1	0	0	0	0	0	1	0	0	1	1	0	0	1	1	0	1	0	0	0	0	0	0	1	0	0	0	0	0
KaliaiKove	kkv	Austronesian	21	17279.6	1	1	1	1	0	1	1	0	0	1	0	1	0	0	0	0	0	0	0	0	0	0	1	1	0	1	1	0	0	1	1	0	0	0	0	0	0	1	0	0	0	0	0	0	0
Kwaio	kwa	Austronesian	21	18580.8	1	0	1	1	0	0	1	1	0	0	0	1	1	1	1	0	0	0	0	1	1	0	1	1	0	0	0	0	0	0	0	0	0	0	0	0	0	0	0	0	0	0	1	0	0
Lenakel	len	Austronesian	21	19815.1	1	1	1	1	0	1	1	1	0	1	0	1	0	1	1	1	0	0	0	1	1	0	1	1	0	0	0	0	0	0	0	0	0	0	0	0	0	0	1	0	0	0	0	0	0
Tsou	tso	Austronesian	21	12854.2	1	1	1	1	0	1	1	0	0	1	0	1	1	0	0	1	0	0	0	0	0	0	1	1	0	1	1	0	0	0	0	0	0	0	0	1	0	0	0	0	0	0	0	0	0
Kuna	kun	Chibchan	21	22658.9	1	1	1	1	1	1	1	1	1	0	1	0	0	0	0	0	0	1	0	0	0	0	1	1	0	1	1	0	0	1	1	0	0	0	0	0	0	0	0	1	0	0	0	0	0
Koryak	kry	Chukotko-Kamchatkan	21	13290.7	1	1	0	1	0	1	1	0	0	0	0	1	1	0	0	0	0	1	0	0	0	0	1	1	0	1	1	0	0	1	0	0	0	0	0	1	0	0	0	0	0	0	0	0	0
Jomang	jom	Niger-Congo	21	2667.94	1	0	1	1	1	0	1	1	1	0	1	1	0	1	1	0	1	0	0	0	1	1	0	0	1	0	0	0	0	0	0	1	0	0	0	0	0	0	0	0	1	0	0	1	0
Nobiin	nob	Nilo-Saharan	21	3402.26	1	1	1	1	0	0	1	0	1	1	1	0	0	0	1	1	0	1	1	0	0	0	1	1	1	0	0	0	0	1	0	0	1	1	0	0	0	1	0	0	1	1	0	0	0
Bodo	bod	Sino-Tibetan	21	10054.9	1	1	1	1	1	1	1	0	1	1	1	1	0	1	1	0	0	0	0	1	1	0	0	0	0	0	0	1	1	0	0	1	0	0	0	0	0	0	1	0	0	0	0	0	0
Fuzhou	fuz	Sino-Tibetan	21	12614.4	1	1	1	1	0	1	1	0	0	0	0	1	0	0	0	0	1	0	0	0	0	1	0	0	0	1	1	0	0	1	1	0	0	0	1	0	1	0	0	0	0	0	1	0	0
Angaatiha	ant	Trans-NewGuinea	21	17001.1	1	1	1	1	1	1	1	1	0	0	0	1	1	1	0	0	0	1	0	1	0	0	1	1	1	0	0	0	0	0	0	0	0	0	0	0	0	0	0	0	0	0	0	0	0
Fasu	fas	Trans-NewGuinea	21	16678.7	1	1	1	1	1	1	1	1	0	1	0	0	0	1	1	0	0	0	0	1	0	0	1	1	0	0	0	0	0	0	0	0	0	0	0	0	0	0	1	0	0	0	0	0	1
Wantoat	wnt	Trans-NewGuinea	21	16979.6	1	1	1	1	0	1	1	0	0	0	0	1	0	0	0	0	0	0	0	0	0	0	1	1	0	1	1	0	0	0	1	0	0	0	0	0	0	0	0	0	0	0	0	0	0
Warao	wra	Warao	21	24385.3	1	1	1	1	1	0	1	0	1	1	0	0	0	1	1	0	1	0	0	1	0	0	0	0	0	0	0	1	0	0	0	0	0	0	0	0	0	0	0	0	0	0	0	0	1
Pohnpeian	poh	Austronesian	20	17845.6	1	1	1	0	1	1	1	1	0	0	0	1	0	0	1	0	1	0	0	0	0	1	0	0	0	0	0	1	0	0	0	0	0	1	0	0	0	1	0	0	0	1	0	1	0
Japanese	jpn	Japanese	20	13672.1	1	1	1	1	1	1	0	1	1	1	1	0	0	0	0	0	1	0	0	0	0	1	0	0	0	0	0	0	0	0	0	0	0	1	0	0	0	0	1	0	1	1	0	0	0
Bororo	brr	Macro-Ge	20	26133	1	1	1	1	1	1	1	1	1	0	1	0	0	0	0	0	0	1	0	0	0	0	1	1	0	1	1	0	0	0	0	0	1	0	0	0	0	0	0	1	0	0	0	0	0
Maxakal	max	Macro-Ge	20	27667.2	0	1	1	1	0	1	0	0	0	1	0	0	1	0	0	0	0	1	0	1	0	0	1	1	0	0	0	0	0	0	0	0	0	0	0	0	0	0	0	0	0	0	0	0	1
Efik	efi	Niger-Congo	20	694.571	1	1	1	1	1	0	1	1	1	0	0	1	0	1	1	1	1	0	0	1	0	1	0	0	1	0	0	1	1	0	0	1	0	0	0	0	0	0	0	0	0	0	0	0	0
Yessan-Mayo	yes	Sepik	20	16493.3	1	0	1	0	1	0	0	1	0	1	0	0	0	1	1	0	0	0	0	0	1	0	0	0	0	0	0	0	0	0	0	0	0	0	1	0	0	1	0	0	0	0	0	0	0
Ao	ao	Sino-Tibetan	20	10314.4	1	1	1	1	1	1	1	1	0	0	0	1	1	1	1	0	0	0	0	1	1	0	0	0	0	0	0	1	1	0	0	0	0	0	0	0	0	0	0	0	0	0	0	0	0
Amele	ame	Trans-NewGuinea	20	16846.1	1	1	0	1	0	0	1	1	1	1	1	0	1	1	1	1	1	0	0	1	1	1	0	0	0	0	0	0	0	0	0	1	0	0	0	0	0	0	0	0	0	0	0	0	0
Kewa	kew	Trans-NewGuinea	20	16725	1	0	1	1	1	0	1	1	0	0	1	0	0	1	1	0	0	0	0	1	0	0	1	1	1	0	0	0	0	0	0	0	0	0	0	0	0	0	1	0	0	0	1	0	0
Kunimaipa	kmp	Trans-NewGuinea	20	17095.1	1	1	1	1	0	1	1	0	1	0	1	1	0	0	0	0	0	0	0	0	0	0	0	0	0	1	1	0	1	1	1	0	0	0	0	0	0	0	0	0	1	0	0	0	0
Usan	usa	Trans-NewGuinea	20	16786.2	1	0	1	1	1	1	1	1	1	0	1	0	1	1	1	0	1	0	0	1	0	1	0	0	0	0	0	0	0	0	0	1	0	0	0	0	0	0	0	0	0	0	0	0	0
Nahuatl	nht	Uto-Aztecan	20	20493.7	1	1	1	1	1	1	0	0	0	0	0	0	1	0	1	0	1	1	1	0	1	0	1	0	0	0	0	0	0	0	0	0	0	1	0	0	0	0	0	0	0	1	0	0	0
Qawasqar	qaw	Alacalufan	19	28979	1	1	1	0	1	1	0	1	0	0	0	0	0	1	1	1	0	1	0	1	1	0	1	0	0	0	0	0	0	0	0	0	0	0	0	0	0	0	1	0	0	0	1	0	0
Campa	cax	Arawakan	19	24896.1	1	1	1	1	1	1	0	0	0	1	0	0	0	1	1	0	0	1	1	1	0	0	0	0	0	0	0	1	1	0	0	0	0	0	0	0	0	0	1	0	0	0	0	0	0
Malakmalak	mlk	Australian	19	15928.6	1	1	1	1	1	1	0	1	0	0	0	1	0	1	0	0	1	0	0	1	1	0	0	0	0	0	0	0	0	0	0	0	0	0	0	0	0	1	0	0	0	0	0	0	0
Irarutu	irr	Austronesian	19	15527	1	1	1	1	0	0	1	1	0	0	0	0	0	0	0	0	1	0	0	0	0	1	0	0	0	0	0	1	1	0	0	0	0	1	0	0	0	0	0	0	0	1	0	0	0
Mor	mor	Austronesian	19	15747.6	1	1	1	1	1	0	1	1	0	1	0	0	1	0	0	0	0	0	0	0	0	0	1	1	0	1	1	0	0	0	1	0	0	0	0	0	0	0	0	0	0	0	0	0	0
Tetun	ttn	Austronesian	19	15241	1	1	1	1	0	1	1	1	1	1	0	0	1	0	0	1	0	0	0	0	0	0	1	1	0	1	1	0	0	1	1	0	0	0	0	0	0	0	0	1	0	0	0	0	0
Seneca	snc	Iroquoian	19	19209.3	1	1	1	1	1	0	1	1	1	1	0	0	1	0	0	0	0	0	0	0	0	0	1	0	0	1	1	0	1	0	1	0	0	0	0	0	0	0	0	0	0	0	0	0	0
Yawa	yaw	Yawa	19	15741.9	1	1	1	1	1	1	1	1	1	0	0	0	0	1	1	0	0	0	0	1	0	0	1	1	0	0	0	0	0	0	0	1	1	0	0	0	0	0	1	0	0	0	0	0	0
Wik-Munkan	wmu	Australian	18	16926.1	1	1	1	1	1	1	0	1	0	0	0	1	1	1	0	0	1	0	0	1	1	1	0	0	0	0	0	0	0	0	0	0	0	0	0	0	0	1	0	0	0	0	0	0	0
Suena	sue	Trans-NewGuinea	18	17155.9	1	1	1	1	1	1	1	1	1	0	1	0	0	0	0	0	1	0	0	0	0	1	0	0	0	1	1	0	0	0	1	0	0	0	0	0	0	0	0	1	0	0	0	0	0
Yareba	yar	Yareban	18	17331.5	1	1	1	1	1	0	1	1	1	0	1	0	0	1	1	0	0	0	0	1	0	0	1	1	0	0	0	0	0	0	0	1	0	0	0	0	0	0	1	0	0	0	0	0	0
Arabela	arb	Zaparoan	18	23781	1	1	1	1	1	1	1	1	0	1	0	0	0	0	0	0	0	0	1	0	0	0	1	1	0	1	1	0	0	0	1	0	0	0	0	0	0	0	0	0	0	0	0	0	0
Maranao	mrn	Austronesian	17	14136.4	1	1	1	1	0	1	0	0	1	1	1	1	1	1	0	0	0	0	0	1	1	0	1	0	0	0	0	0	0	0	0	1	0	0	0	0	0	0	1	0	0	0	0	0	0
Tigak	tgk	Austronesian	17	17290.5	1	1	0	1	0	1	1	0	1	0	1	1	0	1	1	0	1	0	0	1	0	1	0	0	0	0	0	0	0	0	0	0	0	0	0	0	0	1	0	0	0	0	0	0	0
Cherokee	che	Iroquoian	17	19625.9	1	0	1	1	1	0	1	1	0	1	1	0	1	1	0	0	0	0	1	0	1	0	1	1	0	0	0	0	0	0	0	1	0	0	0	0	0	0	0	0	0	0	0	0	0
Dera	der	Senagi	17	16306.5	1	1	1	1	1	1	1	1	1	0	1	1	0	0	0	0	0	0	0	0	0	0	1	1	0	1	1	0	0	0	0	0	0	0	0	0	0	0	0	1	0	0	0	0	0
Asmat	asm	Trans-NewGuinea	17	16146.7	1	1	1	1	0	1	1	1	0	0	0	0	0	1	1	1	0	1	0	1	0	1	0	0	0	0	0	0	1	0	0	0	0	0	0	0	0	0	1	0	0	0	0	0	0
Ainu	ain	Ainu	16	13493	1	1	1	1	1	1	1	1	0	1	0	0	0	1	1	0	1	1	0	1	0	1	0	0	0	0	0	0	0	0	0	0	0	0	0	0	0	0	1	0	0	0	0	0	0
Bandjalang	byu	Australian	16	18758.9	1	0	1	1	1	0	1	1	1	0	1	1	0	1	0	0	0	0	0	0	1	0	0	1	0	0	0	0	0	0	0	1	1	0	0	0	0	1	0	0	0	0	0	0	0
Dyirbal	dyi	Australian	16	17506.5	1	0	1	1	1	0	1	1	1	0	1	1	0	1	0	0	0	0	0	0	1	0	0	0	1	0	0	0	0	0	0	1	0	0	0	0	0	1	0	0	0	0	0	0	0
Yidiny	yid	Australian	16	17471.6	1	0	1	1	1	0	1	1	1	0	1	1	0	1	0	0	0	0	0	0	1	0	0	0	1	0	0	0	0	0	0	1	0	0	0	0	0	1	0	0	0	0	0	0	0
Koiari	koi	Trans-NewGuinea	16	17215.5	1	1	1	1	0	0	1	0	1	1	1	0	0	1	0	1	0	0	0	1	0	0	1	1	0	0	0	0	0	0	0	1	0	0	0	0	0	0	1	0	0	0	0	0	0
Ekari	eka	Trans-NewGuinea	15	15766.4	1	1	1	1	1	1	1	1	1	0	0	0	0	1	0	0	1	0	0	1	0	1	0	0	0	0	0	0	0	0	0	1	0	0	0	0	0	0	0	0	0	0	0	0	0
Gadsup	gds	Trans-NewGuinea	15	16932.3	1	1	0	1	1	1	1	0	0	0	0	0	1	0	0	0	0	0	0	1	0	0	0	0	0	1	0	0	0	0	0	1	0	0	0	0	0	0	0	0	0	0	0	0	0
Roro	ror	Austronesian	14	17105.4	1	1	1	1	0	1	1	0	1	1	0	0	1	0	0	0	0	0	0	0	0	0	1	1	0	0	0	0	0	0	0	0	0	1	0	0	0	0	0	0	0	1	0	0	0
Hawaiian	haw	Austronesian	13	22535.9	1	1	1	1	0	1	1	1	0	1	0	0	1	0	0	0	1	0	0	0	0	0	1	0	0	1	0	0	0	1	0	0	0	0	0	0	0	0	0	0	0	0	0	0	0
Piranha	prh	Mura	11	25033.5	0	1	1	1	0	1	0	0	1	1	1	0	1	0	0	0	0	0	0	0	0	0	1	0	0	0	1	0	0	0	1	0	0	0	0	0	0	0	0	0	0	0	0	0	0
Rotokas	rtk	WestBougainville	11	17866.3	0	1	1	1	0	1	1	0	0	0	1	0	0	0	0	0	0	0	0	1	0	0	1	1	0	0	0	0	0	0	0	0	0	0	0	0	0	0	0	0	0	0	0	0	0
[truncated: 863 more columns]
