# Supplementary material for: A serial founder effect model of phonemic diversity based on phonemic loss in low-density populations
Source: PLoS One. 2018 Jun 1;13(6):e0198346. doi: 10.1371/journal.pone.0198346 (PMC5983421; doi:10.1371/journal.pone.0198346)
Supplement: S1 Software — (ZIP) [file pone.0198346.s003.zip]

Archive with 4 entries (4 files):
- S1 Software S1.f90
- UPSID_10_lang_40_77_phone_Seg_Ewe_40_Puk_77.txt
- UPSID_10_lang_40_77_phone_Seg_Had_62_Sdw_54.txt
- UPSID_10_lang_77_d_50_Single_Lang_Puk_77.txt
