# Supplementary material for: A serial founder effect model of phonemic diversity based on phonemic loss in low-density populations
Source: PLoS One. 2018 Jun 1;13(6):e0198346. doi: 10.1371/journal.pone.0198346 (PMC5983421; doi:10.1371/journal.pone.0198346)
Supplement: S2 Software — (ZIP) [file pone.0198346.s004.zip]

Archive with 2 entries (2 files):
- S2 Software S2.f90
- tfdelta1.txt
